# Supplementary material for: Dispersal capacity explains the evolution of lifespan variability
Source: Ecol Evol. 2018 Apr 19;8(10):4949–57. doi: 10.1002/ece3.4073 (PMC5980329; doi:10.1002/ece3.4073)
Supplement: Supplementary file 1 [file ECE3-8-4949-s001.r]

## R code for the simulation of the verbal model

npop <- 50        ## number of populations
nindiv <- 100      ## number of individuals in each population
critfreq <- 0.1   ## critical frequency of individuals with the critical lifespan leading to population collapse
maxlifespans <- 50 ## max lifespan
pdisp <- 0.01      ## dispersal probability
pmut <- 0.000000001     ## mutation rate
tmax <- 1000     ## max number of generations

lifespans <- 1:maxlifespans ## possible liefspans

## initialization assuming random distribution of lifespans
## matrix metapop give lifespans of individuals ; each line is a population, each column an individual
## matrix age give the age of each individual in matrix metapop
metapop <- matrix(sample(lifespans, npop*nindiv, replace=TRUE), nrow=npop, ncol=nindiv) 
age <- matrix(1, nrow=npop, ncol=nindiv) ## age of each individual

for (t in 1:tmax) { ## loop on generations
    
    ## Clonal reproduction with mutation (any size of mutation)
    offspring <- metapop ## lifespan of offspring before mutation
    ageoffspring <- matrix(0, nrow=npop, ncol=nindiv) ## age of offspring
    mutations <- rbinom(npop*nindiv, 1, pmut)
    if (sum(mutations) > 0) {
        mutants <- which(mutations == 1) ## where in matrix offspring are the mutants
        iline <- mutants %% npop
        iline[iline==0] <- npop    
        icol <- (mutants-iline) / npop + 1
        for (i in 1:length(iline)) { ## for each mutant, draw its new lifespan trait (until it is different that its parent)
            if(!is.na(offspring[iline[i],icol[i]])) {
                newlifspan <- sample(lifespans, 1)
                while (offspring[iline[i],icol[i]] == newlifspan) newlifspan <- sample(lifespans, 1)
                offspring[iline[i],icol[i]] <- newlifspan
            }
        }
    }
    
    ## Natural deaths : we kill (ie remove from matrices) individuals who have reach their lifespan
    indivdead <- which(age >= metapop) ## where in matrix metapop are the deads
    if (length(indivdead) > 0) {
        iline <- indivdead %% npop
        iline[iline==0] <- npop    
        icol <- (indivdead-iline) / npop + 1
        for (i in 1:length(iline)) { ## remove each dead from metapop and age
            metapop[iline[i],icol[i]] <- NA
            age[iline[i],icol[i]] <- NA
        }
    }
    
    ## Natal dispersal (possible return in the departure patch, island model of dispersal)
    dispersal <- rbinom(npop*nindiv, 1, pdisp)
    if (sum(dispersal) > 0) {
        dispersers <- which(dispersal == 1) ## where in matrix offspring are the dispersers
        iline <- dispersers %% npop
        iline[iline==0] <- npop    
        icol <- (dispersers-iline) / npop + 1
        ndispersers <- length(iline) ## number of dispersers
        disperserslifespans <- numeric(ndispersers) ## vector storing the lifespan of dispersers
        for (i in 1:ndispersers) { ## remove the dispersers (but store their lifespan) from matrix offspring (and age) 
            disperserslifespans[i] <- offspring[iline[i],icol[i]]
            offspring[iline[i],icol[i]] <- NA
            ageoffspring[iline[i],icol[i]] <- NA
        }        
        offspringdisp <- matrix(NA, nrow=npop, ncol=ndispersers) ## matrix of dispersers after dispersal
        ageoffspringdisp <- matrix(NA, nrow=npop, ncol=ndispersers) ## and their age
        for (i in 1:ndispersers) {
            newpop <- sample(1:npop,1) ## choose the arrival population for each disperser
            offspringdisp[newpop,i] <- disperserslifespans[i] ## write the individual lifespan (previously stored) in the offspringdisp matrix in the line corresponding to the population
            ageoffspringdisp[newpop,i] <- 0 ## write the offspring age (0)
        }
    } else { ## empty matrices if no dispersers
        offspringdisp <- matrix(NA, nrow=npop, ncol=1)
        ageoffspringdisp <- matrix(NA, nrow=npop, ncol=1)
    }

    ## Density regulation in each population
    for (i in 1:npop) {
        ## in each population, extract adults (not dead...), non dispersing offspring and dispersing offspring (remove NA correspinding to dead individuals, etc)
        ind <- c(metapop[i,],offspring[i,],offspringdisp[i,])
        ind <- ind[!is.na(ind)]
        ageind <- c(age[i,],ageoffspring[i,],ageoffspringdisp[i,])
        ageind <- ageind[!is.na(ageind)]
        ## erase the population under consideration from the matrices
        metapop[i,] <- NA
        age[i,] <- NA
        ## shuffle the order of individuals extracted previously (shuffle individuals lifespan and corresponding age)
        li <- length(ind)
        place <- sample(1:li,li,replace=FALSE)
        nind <- numeric(li)
        nageind <- numeric(li)
        for (j in 1:li) {
            nind[place[j]] <- ind[j]
            nageind[place[j]] <- ageind[j]
        }
        ## keep at most nindiv in each population (ie kill supernumerary individuals if there are more than nindiv individuals (, that is, ceiling density regulation)
        range <- 1:min(c(li,nindiv))
        metapop[i,range] <- nind[range]
        age[i,range] <- nageind[range]
    }

    ## Extinction of populations with more than one individual with the maximal lifespan
    extinctions <- numeric()
    for (i in 1:npop) {
        if((sum(metapop[i,] == maxlifespans))/nindiv > critfreq) {
            extinctions <- c(extinctions, i)
        }
    }
    if (length(extinctions) != 0) {
        npop <- npop - length(extinctions)
        if (npop != 0) { ## update matrices only if there is no extinction of the whole metapopulation
            metapop <- metapop[-extinctions,]
            age <- age[-extinctions,]
        }
        if (npop == 1) { ## because R convert matrix with 1 line into numeric but we need to keep these variables as matrices
            metapop <- matrix(metapop, nrow=npop, ncol=nindiv)
            age <- matrix(age, nrow=npop, ncol=nindiv)
        }
    }
    
    ## End of this generation, everybody ages
    age <- age + 1

    ## Print messages and stop simulation if extinction of the metapopulation
    if (npop == 0) {
        print(paste0("At t=", t, ": EXTINCTION METAPOPULATION"))
        break
    } else {
        print(paste0("At t=", t, ": npop=", npop, " ; mean lifespan=", round(mean(metapop),digits=2)))
    }
    
}
